# Supplementary material for: Spontaneous thrombosis of a giant aneurysm complicated with the coronary-to-pulmonary artery fistula: a case report
Source: Eur Heart J Case Rep. 2024 Apr 26;8(5):ytae227. doi: 10.1093/ehjcr/ytae227 (PMC11087926; doi:10.1093/ehjcr/ytae227)
Supplement: ytae227_Supplementary_Data [file ytae227_supplementary_data.zip]

Archive with 5 entries (5 files):
- Video_1.mp4
- Video_2.mp4
- Video_3.mp4
- Video_S1.mp4
- Video_S2.mp4
